# Supplementary material for: Screening biomarkers for Sjogren’s Syndrome by computer analysis and evaluating the expression correlations with the levels of immune cells
Source: Front Immunol. 2023 Jun 13;14:1023248. doi: 10.3389/fimmu.2023.1023248 (PMC10294232; doi:10.3389/fimmu.2023.1023248)
Supplement: Supplementary file 2 [file Table_1.xlsx]

## Sheet: Description
Sheet	Description
A-qPCR raw data	The qPCR Ct values of 14 SS samples and 10 control samples
B-diagnostic biomarkers	The diagnostic biomarkers of SS and SLE
C-details of identified genes	The name, function and links to SS or autoimmunity of the identified genes
D-links to packages	The links to packages used in our analysis

## Sheet: A-qPCR raw data
	GBP1	HES4	IFI27	LY6E	OTOF	STAT1	TTC21A	XAF1	ZCCHC2	GAPDH
patient 1	21.47	27.65	33.21	37.03	27.42	24.49	30.86	21.82	35.84	17.36
	21.38	27.24	30.9	38.13	28.08	25.45	31.55	22.62	36.04	17.25
	22.16	31.71	25.22	25.72	28.51	31.27	27.15	21.69	36.06	17.34
patient 2	28.56	28.52	23.17	24.03	39.3	30.63	28.49	20.6	39.32	15.75
	26.48	29.02	23.94	24.59	39.5	29.59	29.39	20.64	37.34	15.68
	26.91	29.66	23.65	24.94	39.71	29.44	29.4	20.65	38.42	16.06
patient 3	28.96	31.99	30.34	28.18	30.29	31.69	27.57	22.48	19.11	15.43
	31.12	31.12	30.5	28.14	30.75	30.68	27.73	22.41	19.07	15.28
	29.93	32.01	29.77	28.29	31.75	30.9	28.18	22.42	19.01	15.09
patient 4	27.45	30.79	26.89	24.52	36.88	29.75	28.26	20.67	18.04	15.45
	27.75	30.15	26.65	24.39	36.69	30.08	27.92	20.56	18	15.28
	27.18	29.86	26.5	24.68	35.77	28.99	27.56	20.2	18.01	15.13
patient 5	24.66	31.68	26.09	26.72	28.33	35.72	30.28	23.72	20.27	19.19
	25.2	33.97	25.03	29.11	31.74	36.17	31.12	23.63	20.27	19.18
	24.86	31.91	25	27.96	30.2	37.52	31.03	23.8	20.04	19.36
patient 6	24.9	31.88	25.38	29.34	30.19	33.39	29.93	23.18	19.41	17.32
	24.7	31.46	25.26	28.15	29.91	33.66	29.45	23.04	19.28	17.22
	24.57	30.56	25.1	28.99	30.71	33.66	29.78	22.81	19.32	17.25
patient 7	22.28	31.04	28.46	27.37	28.08	29.36	28.48	19.93	38.76	15.07
	21.06	30.58	28.5	26.37	29.24	30.42	28.16	20.38	38.66	14.89
	20.57	31.14	28.55	26.01	27.86	30.25	28.28	20.08	38.28	14.96
patient 8	27.35	35.63	32.28	31.35	27.08	38.78	29.9	26.27	20.11	17.01
	27.46	33.53	32.21	31.53	28.31	38.07	30.57	26.44	20.14	16.67
	27.4	34.03	32.03	31.51	27.53	39.75	29.52	26.07	20.14	17.06
patient 9	24.13	30.33	25.91	26.66	26.5	33.69	29.49	21.5	19.48	16.56
	23.98	30.31	25.01	26.19	26.84	33.75	29.55	21.8	19.27	16.69
	23.77	30.24	24.14	26.03	27.29	33.85	29.05	21.46	19.16	16.69
patient 10	25.73	31.85	28.75	29.16	31.01	35.64	30.7	23.25	20.64	17.38
	25.49	31.51	28.99	27.77	29.55	35.21	30.43	23.6	20.65	17.06
	25.56	31.45	28.36	28.11	30.67	33.9	30.4	23.4	20.58	17.26
patient 11	34.52	31.23	24.05	24.78	26.21	29.78	29.33	19.22	17.41	14.9
	36.6	31.65	23.17	24.66	26.01	29.59	29.23	19.34	17.33	14.74
	34.08	31.95	23.66	25.14	26.61	30.45	29.61	19.49	17.46	14.9
patient 12	28.98	33.52	35.92	33.53	30.05	39.28	32.32	27.86	25.26	20.55
	30.15	36.5	36.84	35.28	30.09	35.62	34.25	28.29	25.15	20.76
	29.81	37.08	34.9	34.64	30.44	39.3	34.71	28.01	24.85	20.59
patient 13	34.5	33.55	23.06	25.94	25.59	29.54	29.41	19.84	18.22	15.01
	35	34.19	22.13	25.4	26.17	28.81	30.32	19.79	18.25	15.09
	32.93	32.57	21.84	24.24	25.21	30.09	29.02	19.61	18.17	15.08
patient 14	24.7	34.17	28.65	29.92	30.48	39.98	32.72	25.4	23.7	19.01
	25.07	34.27	27.89	29.63	30.38	37.71	33.77	25.19	23.58	18.32
	24.17	33.01	27.96	29.83	29.05	37.62	32.51	25.22	23.65	18.64
control 1	21.43	30.81	30.02	25.42	30.61	30.47	28.75	20.85	36.14	15.93
	21.43	33.3	30.04	25.25	30.21	29.09	27.66	20.65	35.08	15.3
	21.01	30.41	30.27	25.3	31.18	29.84	28.22	20.37	35.96	15.33
control 2	22.12	34.16	32.01	29.48	28.33	30.9	29.91	21.46	19.54	15.16
	21.77	33.14	31.79	28.29	28.69	30.89	28.71	21.39	19.49	14.83
	21.54	32.87	31.69	28.63	29.46	31.04	27.8	21.04	19.46	15.04
control 3	22.19	31.54	31.8	28.6	26.53	30.56	28.24	21.22	20.02	15.53
	22.58	32.17	32.31	27.95	26.53	31.21	28.29	21.12	19.7	15.31
	22.35	33.06	32.43	29.11	26.55	30.76	29.02	21.16	19.64	15.51
control 4	25.31	33.14	33	29.35	29.32	32.05	29.2	21.98	19.7	15.29
	25.92	32.88	32.91	29.5	28.43	32.2	29.42	22.06	19.89	15.25
	25.44	34.22	34.27	30.42	30.13	33.81	29.82	22.19	19.94	15.31
control 5	26.89	33.27	30.1	29.81	31.32	33.68	30.3	22.15	20.91	16.09
	26.72	32.42	30.92	29.43	30.65	33.1	30.37	22	20.85	16.42
	26.42	32.92	30.61	30.06	31.16	32.08	31.17	22.07	20.71	16.01
control 6	25.2	33.54	33.08	28.93	30.73	33.61	29.37	22.03	20.03	15.5
	25.2	34.01	33.45	29.32	31.5	32.84	29.68	21.79	20.01	15.42
	25.2	32.94	32.92	29.35	35.35	32.89	29.25	21.9	20.99	15.43
control 7	23.89	34.3	35.16	29.74	30.38	32.81	30.72	21.97	19.81	15.11
	23.7	33.28	34.98	29.37	30.77	31.84	30.97	21.8	19.65	15.04
	23.83	34	35.21	29.88	30.6	34.4	31	21.91	19.62	15.05
control 8	24.22	34.67	36.51	30.85	30.61	33.44	30.65	21.91	19.57	15.19
	23.81	36.46	36.55	31.09	30.96	32.64	30.89	21.87	19.6	15.06
	23.52	35.23	35.45	29.76	34.3	33.6	30.8	21.83	19.52	15.12
control 9	23.38	34.07	35.39	30.21	31.25	31.8	29.06	21.54	19.46	15.33
	23.3	34.12	34.88	29.72	29.64	32.52	29.49	21.56	19.66	15.17
	23.33	33.15	34.33	29.49	30.08	32.78	29.32	21.62	19.59	15.24
control 10	21.35	31.54	31.46	30.91	32.08	32.1	30.66	21.51	20.14	15.66
	21.34	31.51	30.86	30.77	30.51	32.12	29.51	21.37	20.22	15.9
	21.18	32.22	31.33	30.79	30.75	33.46	29.05	21.32	20.27	15.18

## Sheet: B-diagnostic biomarkers
SS	SLE
HES4	ABCB1
IFI27	EIF2AK2
LY6E	HERC6
OTOF	ID3
TTC21A	IFI27
XAF1	PLSCR1
ZCCHC2

## Sheet: C-details of identified genes
name	function	links to SS or autoimmunity
HES4	Transcriptional repressor. Binds DNA on N-box motifs: 5'-CACNAG-3' (By similarity).	Not found
IFI27	Part of the signaling pathways that lead to apoptosis;In the innate immune response, has an antiviral activity towards hepatitis C virus/HCV.	upregulation of IFN-inducible genes in SS patients is a systemic phenomenon, and IFN may play an important role in the pathogenesis of SS.The expression level of IFI27 could be an effective and specific biomarker associated with SS.(Kimoto O, Sawada J, Shimoyama K, et al. Activation of the interferon pathway in peripheral blood of patients with Sjogren's syndrome. J Rheumatol. 2011;38(2):310-316.…
LY6E	GPI-anchored cell surface protein that regulates T-lymphocytes proliferation, differentiation, and activation;Regulates the T-cell receptor (TCR) signaling by interacting with component CD3Z/CD247 at the plasma membrane, leading to CD3Z/CD247 phosphorylation modulation (By similarity).	Interferon type I inducible genes LY6E was increased in patients with SS.(Amezcua-Guerra, Luis M et al. “Interferon-alpha regulates expression of lncRNA MALAT1 and interferon-stimulated genes, as well as chemokine production, in primary Sjögren's syndrome.” Clinical and experimental rheumatology vol. 40,12 (2022): 2275-2282. doi:10.55563/clinexprheumatol/ggkc9t)
OTOF	Key calcium ion sensor involved in the Ca(2+)-triggered synaptic vesicle-plasma membrane fusion and in the control of neurotransmitter release at these output synapses.	Not found
TTC21A	Involved in flagellated sperm motility and spermatid development.	Not found
XAF1	Seems to function as a negative regulator of members of the IAP (inhibitor of apoptosis protein) family;	XAF1 were identified as diagnostic markers of pSS.（Xiao, Lu et al. “IRF9 and XAF1 as Diagnostic Markers of Primary Sjogren Syndrome.” Computational and mathematical methods in medicine vol. 2022 1867321. 12 Sep. 2022, doi:10.1155/2022/1867321）
ZCCHC2	Predicted to enable nucleic acid binding activity; phosphatidylinositol binding activity; and zinc ion binding activity.	Not found

## Sheet: D-links to packages
Packages	Links
sva	http://www.bioconductor.org/packages/release/bioc/html/sva.html
limma	http://www.bioconductor.org/packages/release/bioc/html/limma.html
glmnet	https://cran.r-project.org/web/packages/glmnet/index.html
vioplot	https://cran.r-project.org/web/packages/vioplot/index.html
corrplot	https://cran.r-project.org/web/packages/corrplot/index.html
ggplot2	https://cran.r-project.org/web/packages/ggplot2/index.html
